# Supplementary material for: Lack of Relationship between Fibrosis-Related Biomarkers and Cardiac Magnetic Resonance-Assessed Replacement and Interstitial Fibrosis in Dilated Cardiomyopathy
Source: Cells. 2021 May 23;10(6):1295. doi: 10.3390/cells10061295 (PMC8224556; doi:10.3390/cells10061295)
Supplement: Supplementary file 1 [file cells-10-01295-s001.zip]

Archive with 1 entries (1 files):
- cells-1221382-supplementary.pdf
